# Supplementary material for: Searching for Hypoglycemic Compounds from Brazilian Medicinal Plants Through UPLC-HRMS and Molecular Docking
Source: Plants (Basel). 2025 Nov 18;14(22):3517. doi: 10.3390/plants14223517 (PMC12656556; doi:10.3390/plants14223517)
Supplement: Supplementary file 1 [file plants-14-03517-s001.zip]

Archive with 1 entries (1 files):
- plants-3944504-supplementary.pdf
